# Supplementary material for: Passenger mutations accurately classify human tumors
Source: PLoS Comput Biol. 2019 Apr 15;15(4):e1006953. doi: 10.1371/journal.pcbi.1006953 (PMC6483366; doi:10.1371/journal.pcbi.1006953)
Supplement: S1 Table — (XLSX) [file pcbi.1006953.s020.xlsx]

## Sheet: Table S1
Source	Cancer type	Dataset	Acronym	No. of samples
ICGC	Breast Cancer	BRCA-EU	BRCA	560
ICGC	Liver Cancer	LIRI-JP	LIRI	211
ICGC	Renal Cancer	RECA-EU	RECA	95
ICGC	Pancreatic Cancer	PACA-CA	PACA	180
ICGC	Skin Cancer	MELA-AU	MELA	160
ICGC	Prostate Adenocarcinoma	PRAD-UK	PRAD	154
ICGC	Chronic Lymphocytic Leukemia	CLLE-ES	CLLE	150
ICGC	Esophageal Adenocarcinoma	ESAD-UK	ESAD	118
ICGC	Ovarian Cancer	OV-AU	OV	115
ICGC and TCGA	Lung Squamous Cell Carcinoma and Head and Neck Squamous Cell Carcinoma	LUSC-KR and HNSC-BCM	HNSC/LUSC	98
Wang et al.	Gastric Adenocarcinoma	STAD-Wang	STAD	90
Alexandrov et al.	Medulloblastoma	Medulloblastoma	MB	99
TCGA	Colorectal Adenocarcinoma	COAD-BCM	COAD	31
TCGA	Uterine Corpus Endometrial Carcinoma	UCEC-WUGSC	UCEC	34
TCGA	Lung Adenocarcinoma	LUAD-BI	LUAD	48
TCGA	Malignant Lymphoma	MALY-DE	MALY	44
TCGA	Sarcoma	SARC-WUGSC	SARC	40
TCGA	Brain Glioblastoma Multiforme	GBM-BI	GBM	37
