# Supplementary material for: Passenger mutations accurately classify human tumors
Source: PLoS Comput Biol. 2019 Apr 15;15(4):e1006953. doi: 10.1371/journal.pcbi.1006953 (PMC6483366; doi:10.1371/journal.pcbi.1006953)
Supplement: S2 Table — In column 1 the cancer type, in column 2 and 3, the dataset name, the number of samples in brackets and the source. (XLSX) [file pcbi.1006953.s021.xlsx]

## Sheet: Table S2
Cancer type	Secondary training dataset	External validation dataset
BRCA	BRCA-EU (560) - ICGC	BRCA-WUGSC (99) -TCGA
LIVER	LIRI-JP (211) - ICGC	LIHC-BCM (13) and LICA-FR (14) - TCGA
RECA	RECA-EU (95) - ICGC	KIRC-BCM (34) - TCGA
PACA	PACA-CA (180) -ICGC	PACA-AU (177) - ICGC
PRAD	PRAD-UK (154) - ICGC	PRAD-CA (124) - ICGC
CLL	CLLE-ES (150) -ICGC	CLL (27) - TCGA
OV	OV-AU (115) - ICGC	OV-BI (25), OV-BCM (19), and OV-WUGSC (5) – TCGA
HNSC/LUSC	LUSC-KR (66) – ICGC and HNSC-BCM (33) -TCGA	LUSC-BI (29) and HNSC-BI (17) - TCGA
STAD	STAD-Wang (90) - Wang et al.	STAD-BI (20) - TCGA
LUAD	LUAD-BI (48) - TCGA	Lung_Adeno (24) - Alexandrov et al
GBM	GBM-BI (37) -TCGA	GBM-WUGSC (13) - TCGA
