# Supplementary material for: Passenger mutations accurately classify human tumors
Source: PLoS Comput Biol. 2019 Apr 15;15(4):e1006953. doi: 10.1371/journal.pcbi.1006953 (PMC6483366; doi:10.1371/journal.pcbi.1006953)
Supplement: S3 Table — (XLSX) [file pcbi.1006953.s022.xlsx]

## Sheet: Table S3
Cancer type dataset	Subtypes	n	Subtype classification source
BRCA-EU	BRCA HER2 enriched	26	(Nik-Zainal et al., 2016)
	BRCA Luminal A (LumA)	321
	BRCA Luminal B (LumB)	47
	BRCA Triple Negative (TN)	154
MELA-AU	MELA Acral	35	(Hayward et al., 2017)
	MELA Mucosal	8
	MELA Cutaneous	109
LIRI-JP	LIRI Hepatocellular	172	(Fujimoto et al., 2015)
	LIRI Biliary	30
STAD-Wang	STAD-MSI	10	(Wang et al., 2014)
	STAD-EBV+	6 *
	STAD intestinal	41
	STAD diffuse	29
COAD-BCM and READ-BCM	CRAD left-colon	7	(TCGA Research Network, 2012)
	CRAD right-colon	11
	CRAD transverse-colon	2 *
	CRAD rectum	15
	CRAD-MSI	10
	CRAD-POLE	9
HNSC-BCM	HNSC-HPV+	4 *	(TCGA Research Network, 2015)
	HNSC oral	17
	HNSC no-oral	27
* Subtypes marked in red were excluded from the analysis because the n. of samples were not enough for building the classifier and tested it.
