# Supplementary material for: Passenger mutations accurately classify human tumors
Source: PLoS Comput Biol. 2019 Apr 15;15(4):e1006953. doi: 10.1371/journal.pcbi.1006953 (PMC6483366; doi:10.1371/journal.pcbi.1006953)
Supplement: S4 Table — (XLSX) [file pcbi.1006953.s023.xlsx]

## Sheet: Table S4
Dataset simulated WES	Dataset TCGA WES	N. of samples
BRCA-EU	brca	922
LIRI-JP	lihc	200
RECA-EU	kirc	452
PACA-CA	paad	184
PRAD-UK	prad	481
ESAD-UK	esca	184
OV-AU	ov	206
LUSC-KR + HNSC-BCM	hnsc + lusc	699
STAD-Wang	stad	421
COAD-BCM	crad	383
UCEC-WUGSC	ucec	247
LUAD-BI	luad	523
SARC-WUGSC	sarc	243
GBM-BI	brain	791
MELA-AU	skcm	467
