# Supplementary material for: Passenger mutations accurately classify human tumors
Source: PLoS Comput Biol. 2019 Apr 15;15(4):e1006953. doi: 10.1371/journal.pcbi.1006953 (PMC6483366; doi:10.1371/journal.pcbi.1006953)
Supplement: S5 Table — Refer to S2 Table for a detail description of each dataset. (XLSX) [file pcbi.1006953.s024.xlsx]

## Sheet: Table S5
Cancer type	run	AUC crossvalidation	AUC external validation	AUPRC crossvalidation	AUPRC external validation
BRCA	1	0.981362	0.983644	0.932501	0.900159
BRCA	2	0.977009	0.983644	0.904946	0.900159
BRCA	3	0.987574	0.983644	0.957563	0.900159
BRCA	4	0.974107	0.983644	0.90699	0.900159
BRCA	5	0.980729	0.983644	0.923516	0.900159
CLL	1	0.999793	0.993112	0.997776	0.71503
CLL	2	0.998344	0.993112	0.979938	0.71503
CLL	3	1	0.993112	1	0.71503
CLL	4	1	0.993112	1	0.71503
CLL	5	0.999586	0.993112	0.995792	0.71503
GBM	1	0.999273	1	0.973611	1
GBM	2	1	1	1	1
GBM	3	1	1	1	1
GBM	4	1	1	1	1
GBM	5	1	1	1	1
HNSC/LUSC	1	0.990964	0.948251	0.947358	0.792365
HNSC/LUSC	2	0.966265	0.948251	0.84541	0.792365
HNSC/LUSC	3	0.991115	0.948251	0.962419	0.792365
HNSC/LUSC	4	0.948946	0.948251	0.8757	0.792365
HNSC/LUSC	5	0.994578	0.948251	0.960036	0.792365
KIRC	1	0.946578	0.994855	0.860915	0.848645
KIRC	2	0.998894	0.994855	0.980574	0.848645
KIRC	3	0.990201	0.994855	0.829576	0.848645
KIRC	4	0.988936	0.994855	0.707836	0.848645
KIRC	5	0.994152	0.994855	0.956475	0.848645
LICA	1	0.973282	1	0.96275	1
LICA	2	0.995033	1	0.981998	1
LICA	3	0.999398	1	0.995557	1
LICA	4	0.996538	1	0.982335	1
LICA	5	0.975992	1	0.940153	1
LUAD	1	0.988012	0.93635	0.855442	0.793923
LUAD	2	0.975439	0.93635	0.781983	0.793923
LUAD	3	0.991228	0.93635	0.856147	0.793923
LUAD	4	0.966667	0.93635	0.715575	0.793923
LUAD	5	0.922807	0.93635	0.89293	0.793923
OV	1	0.998811	0.983356	0.983568	0.954148
OV	2	0.982952	0.983356	0.92473	0.954148
OV	3	0.994714	0.983356	0.955732	0.954148
OV	4	0.992732	0.983356	0.948948	0.954148
OV	5	0.983877	0.983356	0.914984	0.954148
PACA	1	0.980749	0.988151	0.924358	0.971281
PACA	2	0.972046	0.988151	0.89117	0.971281
PACA	3	0.989803	0.988151	0.939995	0.971281
PACA	4	0.962553	0.988151	0.912464	0.971281
PACA	5	0.921062	0.988151	0.844504	0.971281
PRAD	1	0.987941	0.959396	0.944357	0.941659
PRAD	2	0.952668	0.959396	0.915177	0.941659
PRAD	3	0.998995	0.959396	0.989927	0.941659
PRAD	4	0.967641	0.959396	0.958673	0.941659
PRAD	5	0.967541	0.959396	0.901775	0.941659
STAD	1	0.988102	0.988468	0.885512	0.712744
STAD	2	0.99503	0.988468	0.934489	0.712744
STAD	3	0.997741	0.988468	0.972818	0.712744
STAD	4	0.975904	0.988468	0.917358	0.712744
STAD	5	0.98509	0.988468	0.950311	0.712744
