# Supplementary material for: Passenger mutations accurately classify human tumors
Source: PLoS Comput Biol. 2019 Apr 15;15(4):e1006953. doi: 10.1371/journal.pcbi.1006953 (PMC6483366; doi:10.1371/journal.pcbi.1006953)
Supplement: S6 Table — (XLSX) [file pcbi.1006953.s025.xlsx]

## Sheet: Table S6
Dataset	OGM	OGM+MS96	OGM+MS96+RMD
BRCA	0.0595661	0.740039	0.996844
CLLE	0.0411765	0.907843	0.798039
COAD	0.245161	0.490323	0.967742
ESAD	0.0649573	0.271795	0.823932
GBM	0.411111	0.966667	1
HNSC/LUSC	0.40241	0.301205	0.906024
LIRI	0.015625	0.926042	0.965625
LUAD	0.380488	0.209756	0.780488
MALY	0.304545	0.831818	0.881818
MB	0.0913044	0.786957	0.434783
MELA	0.331126	0.90596	0.994702
OV	0.0277778	0.105556	0.951852
PACA	0.025	0.33875	0.88875
PRAD	0.0265306	0.389796	0.932653
RECA	0.0804878	0.987805	0.987805
SARC	0.0685714	0.131429	0.811429
STAD	0.0545455	0.0318182	0.684091
UCEC	0.141176	0.235294	0.752941
