# Supplementary material for: Passenger mutations accurately classify human tumors
Source: PLoS Comput Biol. 2019 Apr 15;15(4):e1006953. doi: 10.1371/journal.pcbi.1006953 (PMC6483366; doi:10.1371/journal.pcbi.1006953)
Supplement: S7 Table — (A) Top 25 features ranked by 4 different suppervised feature selection methods for RMD classifiers for each cancer type. (B) Top 25 features ranked by 4 different suppervised feature selection methods for RMD classifiers for each subtype (separate classifiers for each cancer type). (C) Top 25 features ranked by 4 different suppervised feature selection methods for RMD+MS96+OGM classifiers for each cancer type. In each tab the top 25 features for each set of features are reported, along with their rank in the combined classifier. (XLSX) [file pcbi.1006953.s026.xlsx]

## Sheet: index
		INDEX
		A) RMD rank	Top 25 features ranked by 4 different suppervised feature selection methods for RMD classifiers for each cancer type
		B) RMD rank subtypes	Top 25 features ranked by 4 different suppervised feature selection methods for RMD classifiers for each subtype (separate classifiers for each cancer type).
		Tabs cancer types names	Top 25 features ranked by 4 different suppervised feature selection methods for RMD+MS96+OGM classifiers for each cancer type. In each tab the top 25 features for each set of features are reported, along with their rank in the combined classifier.

## Sheet: A) RMD rank
cancer type	cytoband	feature	EN rank	IG rank	Relief rank	RF rank	total
BRCA-EU	4p15.1	chr4_28	4	3	NA	1	9
BRCA-EU	13q31.1	chr13_83	5	2	NA	3	11
BRCA-EU	13q31.1	chr13_84	8	1	NA	5	15
BRCA-EU	4p15.1	chr4_35	7	6	NA	2	16
BRCA-EU	3p12.1	chr3_85	16	10	NA	16	43
BRCA-EU	1q31.1	chr1_186	3	NA	3	NA	8
BRCA-EU	12q24.32	chr12_129	2	NA	NA	8	12
BRCA-EU	13q21.31	chr13_65	NA	4	NA	6	12
BRCA-EU	4q28.3	chr4_136	NA	8	2	NA	12
BRCA-EU	13q21.33	chr13_69	NA	7	NA	4	13
BRCA-EU	3q13.13	chr3_110	1	NA	14	NA	17
BRCA-EU	2p25.2	chr2_5	NA	11	NA	7	20
BRCA-EU	13q21.31	chr13_63	NA	9	NA	11	22
BRCA-EU	1q32.3	chr1_212	14	NA	7	NA	23
BRCA-EU	13q14.3	chr13_54	NA	13	NA	13	28
BRCA-EU	13q21.31	chr13_64	NA	19	NA	9	30
BRCA-EU	3p12.1	chr3_84	NA	16	NA	14	32
BRCA-EU	5p14.3	chr5_19	NA	20	NA	10	32
BRCA-EU	6q25.1	chr6_150	13	NA	18	NA	33
BRCA-EU	1q25.3	chr1_185	24	NA	8	NA	34
BRCA-EU	2p16.3	chr2_51	NA	24	10	NA	36
BRCA-EU	5q21.3	chr5_105	NA	15	NA	19	36
BRCA-EU	13q31.1	chr13_86	NA	18	NA	17	37
BRCA-EU	13q31.1	chr13_85	NA	21	NA	20	43
BRCA-EU	6q12	chr6_67	23	NA	NA	18	43
CLLE-ES	3p12.3	chr3_77	12	18	3	4	37
CLLE-ES	14q32.33	chr14_106	NA	1	1	1	4
CLLE-ES	22q11.22	chr22_23	NA	2	2	2	7
CLLE-ES	4q13.1	chr4_62	NA	8	4	6	19
CLLE-ES	2p11.2	chr2_89	NA	6	8	5	20
CLLE-ES	3p12.3	chr3_79	11	10	NA	3	25
CLLE-ES	3p12.3	chr3_78	NA	9	15	11	36
CLLE-ES	4q32.1	chr4_158	NA	22	19	12	54
CLLE-ES	7q21.11	chr7_83	21	NA	13	23	58
CLLE-ES	13q21.33	chr13_70	NA	NA	9	8	19
CLLE-ES	8q12.1	chr8_60	5	12	NA	NA	19
CLLE-ES	6p22.1	chr6_29	15	3	NA	NA	20
CLLE-ES	6p22.1	chr6_30	14	5	NA	NA	21
CLLE-ES	5q14.3	chr5_88	7	13	NA	NA	22
CLLE-ES	4q28.3	chr4_134	NA	16	5	NA	23
CLLE-ES	4q28.3	chr4_135	NA	NA	6	18	26
CLLE-ES	21q21.2	chr21_26	13	15	NA	NA	30
CLLE-ES	6p21.33	chr6_32	NA	4	NA	24	30
CLLE-ES	7q21.11	chr7_80	NA	24	7	NA	33
CLLE-ES	4q22.1	chr4_93	NA	17	21	NA	40
CLLE-ES	4q32.1	chr4_157	NA	19	22	NA	43
CLLE-ES	1q24.3	chr1_172	NA	21	NA	22	45
COAD-BCM	6q26	chr6_164	5	4	3	11	23
COAD-BCM	13q21.32	chr13_67	4	1	2	NA	8
COAD-BCM	13q21.31	chr13_65	NA	14	1	13	29
COAD-BCM	13q13.3	chr13_36	15	11	4	NA	31
COAD-BCM	4p15.33	chr4_14	1	25	5	NA	32
COAD-BCM	1p31.1	chr1_80	9	9	NA	17	36
COAD-BCM	16q21	chr16_61	14	19	NA	8	42
COAD-BCM	2q33.1	chr2_199	NA	2	NA	1	5
COAD-BCM	2q14.3	chr2_126	3	NA	NA	3	8
COAD-BCM	13q21.2	chr13_62	NA	3	8	NA	13
COAD-BCM	3p12.2	chr3_83	NA	10	NA	2	14
COAD-BCM	13q31.2	chr13_88	NA	7	7	NA	16
COAD-BCM	1p31.1	chr1_81	NA	5	NA	12	19
COAD-BCM	3p24.3	chr3_21	12	NA	6	NA	20
COAD-BCM	5q22.1	chr5_111	11	NA	NA	10	23
COAD-BCM	2q24.3	chr2_164	NA	8	14	NA	24
COAD-BCM	10q25.1	chr10_109	20	NA	NA	6	28
COAD-BCM	2q22.3	chr2_146	2	NA	24	NA	28
COAD-BCM	6q13	chr6_73	6	NA	NA	22	30
COAD-BCM	7q11.22	chr7_67	NA	13	NA	18	33
COAD-BCM	13q21.33	chr13_69	NA	18	15	NA	35
COAD-BCM	15q26.2	chr15_98	19	NA	NA	15	36
COAD-BCM	12p12.1	chr12_24	NA	16	NA	20	38
COAD-BCM	3p12.1	chr3_84	NA	23	13	NA	38
COAD-BCM	13q21.31	chr13_63	NA	21	NA	16	39
COAD-BCM	13q31.1	chr13_84	NA	22	16	NA	40
ESAD-UK	13q31.3	chr13_94	2	3	7	20	32
ESAD-UK	20q12	chr20_38	1	4	12	19	36
ESAD-UK	10q25.1	chr10_110	24	18	15	17	74
ESAD-UK	20q12	chr20_41	5	5	NA	4	15
ESAD-UK	7p14.2	chr7_37	4	10	NA	3	18
ESAD-UK	7p14.1	chr7_42	10	1	NA	6	18
ESAD-UK	8q13.2	chr8_69	13	6	5	NA	25
ESAD-UK	2p16.3	chr2_51	NA	13	3	11	28
ESAD-UK	3p14.3	chr3_55	7	20	NA	7	35
ESAD-UK	2q22.1	chr2_142	8	15	NA	16	40
ESAD-UK	2p16.3	chr2_49	11	17	11	NA	40
ESAD-UK	13q21.32	chr13_66	NA	24	8	9	42
ESAD-UK	10q23.1	chr10_84	3	21	NA	18	43
ESAD-UK	11q14.1	chr11_84	12	23	NA	23	59
ESAD-UK	2p22.3	chr2_34	14	25	20	NA	60
ESAD-UK	7p14.1	chr7_41	NA	2	NA	2	6
ESAD-UK	8q24.22	chr8_132	NA	7	NA	1	10
ESAD-UK	6q26	chr6_164	NA	8	6	NA	16
ESAD-UK	11q24.2	chr11_127	6	NA	NA	14	22
ESAD-UK	7p21.3	chr7_10	17	NA	9	NA	28
ESAD-UK	1p21.1	chr1_107	NA	22	NA	5	29
ESAD-UK	13q21.32	chr13_67	NA	9	19	NA	30
ESAD-UK	10q25.1	chr10_109	16	NA	NA	15	33
ESAD-UK	7p14.1	chr7_40	NA	12	23	NA	37
ESAD-UK	7q11.22	chr7_68	NA	14	NA	21	37
ESAD-UK	12p12.1	chr12_24	NA	NA	17	25	44
ESAD-UK	9q21.31	chr9_83	21	NA	22	NA	45
GBM-BI	14q21.1	chr14_38	1	11	10	4	26
GBM-BI	7q11.22	chr7_71	4	2	21	7	34
GBM-BI	4q35.2	chr4_189	7	10	20	1	38
GBM-BI	2q32.3	chr2_192	24	9	15	13	61
GBM-BI	7q21.11	chr7_80	2	4	1	NA	8
GBM-BI	7q35	chr7_145	10	6	NA	2	19
GBM-BI	16p12.1	chr16_26	5	NA	13	10	29
GBM-BI	18q22.1	chr18_62	20	7	NA	8	36
GBM-BI	8p22	chr8_15	25	1	NA	11	38
GBM-BI	6p12.3	chr6_50	9	18	NA	17	45
GBM-BI	15q26.2	chr15_96	16	NA	7	23	47
GBM-BI	4p15.31	chr4_19	18	22	9	NA	50
GBM-BI	4q13.2	chr4_69	8	20	24	NA	53
GBM-BI	4p15.1	chr4_30	NA	3	3	NA	8
GBM-BI	6p24.3	chr6_9	6	NA	4	NA	12
GBM-BI	7q21.3	chr7_93	NA	8	NA	3	13
GBM-BI	3p26.3	chr3_2	14	NA	2	NA	18
GBM-BI	17p12	chr17_12	NA	17	NA	5	24
GBM-BI	6q14.1	chr6_77	21	NA	6	NA	29
GBM-BI	5q11.1	chr5_50	NA	14	16	NA	32
GBM-BI	7q21.3	chr7_96	15	15	NA	NA	32
GBM-BI	7p12.1	chr7_52	NA	12	23	NA	37
GBM-BI	5q21.1	chr5_101	NA	19	NA	18	39
GBM-BI	7q21.3	chr7_97	23	NA	17	NA	42
GBM-BI	6q16.1	chr6_98	NA	23	NA	19	44
GBM-BI	7q35	chr7_147	NA	21	NA	25	48
GBM-BI	6q12	chr6_69	NA	24	NA	24	50
HNSC/LUSC	19p13.3	chr19_1	4	1	NA	10	16
HNSC/LUSC	3p14.3	chr3_55	9	6	NA	1	17
HNSC/LUSC	2p12	chr2_79	1	NA	1	15	18
HNSC/LUSC	1q32.2	chr1_209	6	7	NA	7	21
HNSC/LUSC	6p21.33	chr6_31	18	3	NA	2	24
HNSC/LUSC	14q32.2	chr14_98	17	5	NA	5	28
HNSC/LUSC	3p12.3	chr3_78	25	4	NA	3	33
HNSC/LUSC	17p13.3	chr17_1	8	18	NA	14	41
HNSC/LUSC	5p12	chr5_45	24	NA	5	13	43
HNSC/LUSC	3p21.1	chr3_54	23	13	NA	8	45
HNSC/LUSC	5p14.2	chr5_24	15	NA	6	23	45
HNSC/LUSC	16p13.3	chr16_7	16	23	NA	12	52
HNSC/LUSC	3p12.3	chr3_79	21	15	NA	24	61
HNSC/LUSC	17p11.2	chr17_21	NA	2	NA	4	8
HNSC/LUSC	2p25.2	chr2_6	3	NA	7	NA	12
HNSC/LUSC	2p12	chr2_82	13	NA	4	NA	19
HNSC/LUSC	6p21.33	chr6_32	NA	8	NA	9	19
HNSC/LUSC	13q21.33	chr13_70	2	NA	16	NA	20
HNSC/LUSC	19p13.3	chr19_0	NA	10	NA	11	23
HNSC/LUSC	18q21.2	chr18_53	11	12	NA	NA	25
HNSC/LUSC	8q24.23	chr8_139	12	NA	12	NA	26
HNSC/LUSC	2q14.1	chr2_117	NA	NA	10	20	32
HNSC/LUSC	3p24.1	chr3_29	NA	24	NA	6	32
HNSC/LUSC	2q35	chr2_221	NA	19	NA	16	37
HNSC/LUSC	3p12.3	chr3_77	22	14	NA	NA	38
LIRI-JP	7q21.11	chr7_83	25	1	2	2	30
LIRI-JP	7q21.11	chr7_82	10	5	10	11	36
LIRI-JP	4p15.1	chr4_31	15	8	14	9	46
LIRI-JP	4p15.1	chr4_30	NA	3	1	5	10
LIRI-JP	13q33.2	chr13_106	NA	4	3	4	12
LIRI-JP	4p16.1	chr4_11	NA	6	4	3	14
LIRI-JP	2q36.1	chr2_222	2	15	NA	8	26
LIRI-JP	16q12.1	chr16_51	5	9	NA	15	30
LIRI-JP	5q12.1	chr5_59	NA	12	9	14	36
LIRI-JP	5q34	chr5_160	NA	11	23	6	41
LIRI-JP	7p21.1	chr7_18	1	19	NA	23	44
LIRI-JP	5q21.1	chr5_100	14	13	NA	18	46
LIRI-JP	18q21.32	chr18_57	9	17	25	NA	52
LIRI-JP	5q14.3	chr5_88	NA	20	7	24	52
LIRI-JP	1p13.3	chr1_108	22	14	NA	19	56
LIRI-JP	5p14.3	chr5_23	NA	21	20	16	58
LIRI-JP	5q21.3	chr5_106	NA	2	NA	1	5
LIRI-JP	7p21.1	chr7_20	NA	7	NA	7	16
LIRI-JP	2q35	chr2_221	11	NA	16	NA	29
LIRI-JP	5q23.2	chr5_127	NA	10	NA	20	32
LIRI-JP	12q14.3	chr12_67	NA	25	NA	10	37
LIRI-JP	1q31.3	chr1_196	NA	16	NA	22	40
LIRI-JP	13q13.2	chr13_35	23	NA	15	NA	40
LIRI-JP	11q22.3	chr11_105	NA	18	NA	21	41
LUAD-BI	12p11.22	chr12_29	14	3	1	1	19
LUAD-BI	5q33.2	chr5_155	3	2	24	19	48
LUAD-BI	9q33.1	chr9_120	4	4	22	18	48
LUAD-BI	11p14.1	chr11_30	2	1	NA	3	7
LUAD-BI	2q21.1	chr2_130	1	5	2	NA	9
LUAD-BI	4q21.21	chr4_81	7	7	NA	6	21
LUAD-BI	4q34.3	chr4_181	9	10	NA	4	24
LUAD-BI	5p15.31	chr5_8	NA	14	4	5	24
LUAD-BI	19q12	chr19_31	10	13	19	NA	43
LUAD-BI	8q13.2	chr8_69	23	17	NA	2	43
LUAD-BI	1q43	chr1_238	20	25	NA	7	53
LUAD-BI	2q14.3	chr2_127	11	NA	10	NA	23
LUAD-BI	4p16.3	chr4_3	NA	9	NA	13	24
LUAD-BI	8p11.21	chr8_43	NA	12	NA	12	26
LUAD-BI	2p12	chr2_79	NA	NA	17	8	27
LUAD-BI	16p11.2	chr16_34	NA	19	7	NA	28
LUAD-BI	13q14.3	chr13_53	22	NA	5	NA	29
LUAD-BI	16p12.3	chr16_17	19	NA	8	NA	29
LUAD-BI	4q34.3	chr4_182	NA	6	NA	23	31
LUAD-BI	1q25.1	chr1_175	15	NA	15	NA	32
LUAD-BI	5p15.2	chr5_11	6	NA	NA	24	32
LUAD-BI	8q11.21	chr8_50	18	15	NA	NA	35
LUAD-BI	7p14.1	chr7_41	13	22	NA	NA	37
MALY-DE	22q11.22	chr22_23	14	2	4	3	23
MALY-DE	14q32.33	chr14_106	22	1	2	1	26
MALY-DE	2p11.2	chr2_89	24	3	14	2	43
MALY-DE	4q32.1	chr4_157	1	4	3	NA	9
MALY-DE	7q21.11	chr7_82	6	6	1	NA	14
MALY-DE	3p14.2	chr3_60	2	5	11	NA	19
MALY-DE	7p21.3	chr7_13	9	13	NA	6	29
MALY-DE	18q21.33	chr18_60	3	9	NA	19	32
MALY-DE	3q27.3	chr3_187	NA	23	5	5	34
MALY-DE	4q32.1	chr4_158	NA	16	9	10	36
MALY-DE	4q28.3	chr4_134	23	8	13	NA	45
MALY-DE	7q21.11	chr7_81	16	19	12	NA	48
MALY-DE	4q31.21	chr4_143	11	20	24	NA	56
MALY-DE	4q13.1	chr4_62	NA	7	NA	7	16
MALY-DE	3p12.1	chr3_85	12	11	NA	NA	25
MALY-DE	4p15.1	chr4_30	7	NA	16	NA	25
MALY-DE	9p23	chr9_12	NA	15	NA	8	25
MALY-DE	7p21.2	chr7_14	4	22	NA	NA	28
MALY-DE	12q21.31	chr12_83	NA	17	10	NA	29
MALY-DE	13q31.1	chr13_85	13	14	NA	NA	29
MALY-DE	4q22.1	chr4_92	NA	12	NA	16	30
MALY-DE	4q28.1	chr4_125	NA	18	NA	11	31
MALY-DE	5q14.3	chr5_91	10	NA	NA	23	35
MALY-DE	4q22.1	chr4_91	17	NA	NA	17	36
MALY-DE	4q28.3	chr4_136	NA	10	25	NA	37
MALY-DE	3p12.3	chr3_79	19	NA	19	NA	40
MALY-DE	14q31.3	chr14_85	NA	25	20	NA	47
Medulloblastoma	5p14.3	chr5_19	5	10	15	12	42
Medulloblastoma	16p13.3	chr16_7	3	1	NA	9	14
Medulloblastoma	8q24.3	chr8_140	11	8	NA	6	26
Medulloblastoma	3q13.11	chr3_103	4	NA	3	21	29
Medulloblastoma	15q25.3	chr15_87	19	21	NA	8	49
Medulloblastoma	19q12	chr19_31	1	5	NA	NA	8
Medulloblastoma	8q24.23	chr8_139	NA	6	NA	2	10
Medulloblastoma	1q32.2	chr1_210	8	NA	NA	4	14
Medulloblastoma	8q22.3	chr8_106	NA	7	NA	7	16
Medulloblastoma	8q21.11	chr8_77	14	NA	2	NA	18
Medulloblastoma	8q21.13	chr8_84	NA	17	NA	1	20
Medulloblastoma	11q22.1	chr11_98	NA	11	NA	16	29
Medulloblastoma	16p13.3	chr16_6	24	4	NA	NA	30
Medulloblastoma	11q24.2	chr11_126	NA	NA	9	20	31
MELA-AU	3p14.1	chr3_68	4	2	11	4	21
MELA-AU	20q12	chr20_41	1	1	23	1	26
MELA-AU	18q21.2	chr18_52	10	6	7	14	37
MELA-AU	20q12	chr20_40	17	3	19	3	42
MELA-AU	3p22.3	chr3_34	12	17	2	12	43
MELA-AU	3q26.31	chr3_173	7	15	20	2	44
MELA-AU	6p12.1	chr6_54	19	11	6	13	49
MELA-AU	18q12.2	chr18_36	2	4	NA	20	27
MELA-AU	18q12.2	chr18_37	5	19	NA	8	33
MELA-AU	4q13.1	chr4_63	18	7	NA	7	33
MELA-AU	17p12	chr17_12	NA	8	16	11	36
MELA-AU	3q28	chr3_189	NA	20	3	17	41
MELA-AU	20q13.2	chr20_51	NA	13	5	23	42
MELA-AU	9p23	chr9_11	23	14	NA	15	53
MELA-AU	4q24	chr4_105	22	23	NA	22	68
MELA-AU	4q13.3	chr4_75	NA	NA	4	5	11
MELA-AU	7q34	chr7_143	NA	5	NA	10	17
MELA-AU	8q24.11	chr8_119	NA	9	NA	9	20
MELA-AU	16p13.2	chr16_9	NA	10	9	NA	21
MELA-AU	21q22.2	chr21_41	3	NA	22	NA	27
MELA-AU	3p14.1	chr3_66	NA	21	NA	6	29
MELA-AU	14q21.2	chr14_47	NA	12	NA	19	33
MELA-AU	14q21.1	chr14_38	16	18	NA	NA	36
MELA-AU	3p21.1	chr3_54	24	NA	NA	21	47
OV-AU	11q14.1	chr11_83	1	18	3	12	34
OV-AU	8q24.3	chr8_140	2	9	9	20	40
OV-AU	4p15.31	chr4_19	17	5	21	10	53
OV-AU	3q26.33	chr3_182	13	NA	2	5	21
OV-AU	2p12	chr2_80	4	4	NA	13	22
OV-AU	4q32.3	chr4_168	12	6	NA	4	23
OV-AU	8q24.22	chr8_134	14	8	NA	7	30
OV-AU	3q13.31	chr3_115	10	NA	6	14	31
OV-AU	2p12	chr2_79	23	23	NA	6	53
OV-AU	4q28.3	chr4_134	NA	3	NA	1	6
OV-AU	4q26	chr4_117	NA	12	NA	2	16
OV-AU	5p15.33	chr5_2	5	NA	11	NA	18
OV-AU	11q12.1	chr11_58	NA	16	NA	3	21
OV-AU	12q24.21	chr12_115	3	NA	NA	17	22
OV-AU	5p15.31	chr5_7	15	NA	5	NA	22
OV-AU	4q28.3	chr4_136	20	1	NA	NA	23
OV-AU	4q28.3	chr4_135	21	2	NA	NA	25
OV-AU	7q31.31	chr7_121	18	NA	7	NA	27
OV-AU	4p15.31	chr4_20	16	13	NA	NA	31
OV-AU	4q22.1	chr4_93	NA	22	NA	8	32
OV-AU	8q11.23	chr8_55	25	NA	NA	11	38
OV-AU	11q14.1	chr11_84	24	NA	NA	23	49
PACA-CA	13q13.3	chr13_36	14	12	6	7	39
PACA-CA	21q21.1	chr21_23	13	8	20	14	55
PACA-CA	4p15.1	chr4_33	24	9	9	24	66
PACA-CA	6p22.1	chr6_29	1	1	NA	1	4
PACA-CA	6p22.1	chr6_30	2	2	NA	2	7
PACA-CA	5p15.33	chr5_2	6	11	NA	9	27
PACA-CA	13q21.32	chr13_66	5	10	NA	16	32
PACA-CA	2p25.3	chr2_1	7	5	22	NA	35
PACA-CA	7q11.22	chr7_68	23	7	NA	8	39
PACA-CA	16q23.1	chr16_78	17	13	NA	12	43
PACA-CA	11q14.1	chr11_84	3	24	NA	18	46
PACA-CA	6p21.33	chr6_31	NA	4	NA	3	9
PACA-CA	6p21.33	chr6_32	NA	3	NA	4	9
PACA-CA	7p14.1	chr7_41	NA	6	NA	5	13
PACA-CA	5p15.33	chr5_4	NA	14	4	NA	20
PACA-CA	21q21.1	chr21_22	10	16	NA	NA	28
PACA-CA	2p12	chr2_77	9	NA	17	NA	28
PACA-CA	2p12	chr2_82	16	NA	NA	11	29
PACA-CA	20q12	chr20_38	NA	22	NA	6	30
PACA-CA	12p12.1	chr12_24	12	20	NA	NA	34
PACA-CA	2p25.3	chr2_2	22	NA	NA	10	34
PACA-CA	19q12	chr19_31	NA	NA	19	15	36
PACA-CA	15q12	chr15_27	NA	17	NA	19	38
PACA-CA	7p14.1	chr7_42	NA	19	NA	17	38
PACA-CA	6q12	chr6_68	NA	25	NA	21	48
PRAD-UK	11q14.2	chr11_87	6	NA	1	7	15
PRAD-UK	6q16.1	chr6_94	14	6	NA	6	27
PRAD-UK	5p13.3	chr5_29	5	3	NA	22	31
PRAD-UK	9p23	chr9_10	21	NA	13	12	47
PRAD-UK	11q24.1	chr11_123	4	NA	NA	3	9
PRAD-UK	1q41	chr1_215	3	NA	8	NA	13
PRAD-UK	10q25.1	chr10_108	1	NA	NA	11	14
PRAD-UK	2p25.2	chr2_5	NA	9	NA	5	16
PRAD-UK	11p12	chr11_42	NA	7	NA	10	19
PRAD-UK	18q12.3	chr18_40	NA	14	NA	8	24
PRAD-UK	3p12.2	chr3_83	22	NA	4	NA	28
PRAD-UK	13q21.1	chr13_59	15	NA	14	NA	31
PRAD-UK	1p21.1	chr1_107	NA	19	NA	16	37
PRAD-UK	6p22.3	chr6_23	23	NA	NA	13	38
PRAD-UK	2p25.3	chr2_1	NA	20	NA	19	41
PRAD-UK	2p25.3	chr2_4	24	24	NA	NA	50
RECA-EU	3p26.3	chr3_2	2	1	NA	7	11
RECA-EU	3p22.3	chr3_35	8	2	NA	19	30
RECA-EU	9q33.1	chr9_121	21	10	NA	4	36
RECA-EU	3p26.1	chr3_6	13	7	NA	16	37
RECA-EU	13q33.3	chr13_107	NA	NA	2	2	6
RECA-EU	14q12	chr14_27	NA	4	NA	1	7
RECA-EU	16q21	chr16_61	5	NA	3	NA	10
RECA-EU	5q14.3	chr5_88	9	NA	5	NA	16
RECA-EU	7p12.1	chr7_53	NA	11	NA	3	16
RECA-EU	13q31.1	chr13_79	7	NA	8	NA	17
RECA-EU	11q25	chr11_132	14	3	NA	NA	19
RECA-EU	14q21.1	chr14_40	17	5	NA	NA	24
RECA-EU	2p12	chr2_83	18	NA	NA	12	32
RECA-EU	2p25.3	chr2_2	24	12	NA	NA	38
RECA-EU	10q23.1	chr10_84	NA	19	NA	18	39
RECA-EU	15q25.2	chr15_82	NA	NA	17	20	39
RECA-EU	5q21.3	chr5_105	20	NA	22	NA	44
SARC-WUGSC	12q15	chr12_69	13	1	1	2	17
SARC-WUGSC	12q14.2	chr12_65	24	5	4	14	47
SARC-WUGSC	12q21.1	chr12_72	21	9	10	25	65
SARC-WUGSC	12q15	chr12_70	NA	2	2	1	6
SARC-WUGSC	12q14.3	chr12_66	NA	6	3	3	13
SARC-WUGSC	12q21.1	chr12_73	NA	4	9	4	18
SARC-WUGSC	12q13.3	chr12_58	NA	3	7	10	21
SARC-WUGSC	5q13.3	chr5_75	3	11	14	NA	29
SARC-WUGSC	3p24.3	chr3_18	10	NA	15	8	34
SARC-WUGSC	7p21.3	chr7_8	12	14	8	NA	35
SARC-WUGSC	12q22	chr12_96	NA	13	19	5	38
SARC-WUGSC	12q21.1	chr12_74	25	7	6	NA	39
SARC-WUGSC	12q21.2	chr12_79	NA	17	21	22	61
SARC-WUGSC	12q13.2	chr12_55	NA	10	NA	6	18
SARC-WUGSC	18q11.2	chr18_24	4	NA	NA	13	19
SARC-WUGSC	12q15	chr12_68	NA	8	12	NA	22
SARC-WUGSC	8q12.1	chr8_61	8	15	NA	NA	25
SARC-WUGSC	1p31.1	chr1_72	NA	18	NA	7	27
SARC-WUGSC	3p14.2	chr3_63	5	NA	NA	21	28
SARC-WUGSC	12q14.1	chr12_62	NA	21	NA	9	32
SARC-WUGSC	4q13.2	chr4_70	23	NA	NA	17	42
STAD-Wang	6q26	chr6_164	1	3	1	2	7
STAD-Wang	13q21.32	chr13_67	6	13	3	4	26
STAD-Wang	7p14.1	chr7_42	16	2	11	1	30
STAD-Wang	7p14.1	chr7_41	10	1	5	NA	17
STAD-Wang	2p22.3	chr2_34	5	14	8	NA	28
STAD-Wang	20q12	chr20_38	20	4	4	NA	29
STAD-Wang	6q26	chr6_163	22	7	NA	5	35
STAD-Wang	2p25.3	chr2_1	12	15	NA	11	39
STAD-Wang	5q34	chr5_160	21	12	NA	8	42
STAD-Wang	13q13.3	chr13_36	25	11	13	NA	50
STAD-Wang	11q25	chr11_132	NA	5	10	NA	17
STAD-Wang	6q27	chr6_165	NA	10	9	NA	21
STAD-Wang	13q21.32	chr13_66	NA	NA	6	18	26
STAD-Wang	20q12	chr20_41	NA	16	NA	13	31
STAD-Wang	15q25.3	chr15_88	NA	17	NA	19	38
STAD-Wang	18p11.31	chr18_7	23	25	NA	NA	50
UCEC-WUGSC	3q26.1	chr3_164	1	1	NA	12	15
UCEC-WUGSC	5p15.33	chr5_2	15	5	NA	15	36
UCEC-WUGSC	6q13	chr6_73	2	NA	8	NA	12
UCEC-WUGSC	3q28	chr3_191	NA	10	NA	6	18
UCEC-WUGSC	11p15.4	chr11_7	10	8	NA	NA	20
UCEC-WUGSC	19q12	chr19_31	4	16	NA	NA	22
UCEC-WUGSC	11q14.1	chr11_85	11	NA	NA	10	23
UCEC-WUGSC	6q14.1	chr6_78	17	NA	4	NA	23
UCEC-WUGSC	10p12.1	chr10_26	3	NA	19	NA	24
UCEC-WUGSC	4q12	chr4_54	8	NA	NA	14	24
UCEC-WUGSC	18q22.1	chr18_64	16	11	NA	NA	29
UCEC-WUGSC	6q14.1	chr6_81	NA	6	NA	22	30
UCEC-WUGSC	8q13.2	chr8_69	12	NA	16	NA	30
UCEC-WUGSC	3q26.31	chr3_171	NA	24	5	NA	31
UCEC-WUGSC	6q22.31	chr6_119	18	17	NA	NA	37
UCEC-WUGSC	3p24.3	chr3_19	NA	21	NA	25	48

## Sheet: B) RMD rank subtypes
cancer type	subtype	cytoband	feature	EN rank	IG rank	Relief rank	RF rank	total
BRCA	BRCA-HERenr	17q12	chr17_37	1	1	4	1	7
BRCA	BRCA-HERenr	17q12	chr17_36	NA	3	1	2	7
BRCA	BRCA-HERenr	6q16.3	chr6_105	NA	10	12	10	33
BRCA	BRCA-HERenr	12q12	chr12_42	NA	NA	9	3	14
BRCA	BRCA-HERenr	11p15.4	chr11_7	NA	11	2	NA	15
BRCA	BRCA-HERenr	11q22.3	chr11_107	NA	2	NA	13	17
BRCA	BRCA-HERenr	7p14.2	chr7_35	NA	NA	3	19	24
BRCA	BRCA-HERenr	6q15	chr6_89	NA	14	10	NA	26
BRCA	BRCA-HERenr	3p26.1	chr3_8	NA	25	NA	4	31
BRCA	BRCA-LumA	10p12.1	chr10_28	23	7	NA	1	32
BRCA	BRCA-LumA	2p16.1	chr2_57	NA	24	22	19	66
BRCA	BRCA-LumA	8q24.12	chr8_121	1	6	NA	NA	9
BRCA	BRCA-LumA	17q12	chr17_37	4	NA	NA	7	13
BRCA	BRCA-LumA	10p14	chr10_12	12	3	NA	NA	17
BRCA	BRCA-LumA	21q21.1	chr21_23	14	NA	NA	2	18
BRCA	BRCA-LumA	10p15.1	chr10_4	NA	9	NA	12	23
BRCA	BRCA-LumA	8q22.3	chr8_102	NA	19	NA	6	27
BRCA	BRCA-LumA	8p23.2	chr8_4	6	NA	NA	20	28
BRCA	BRCA-LumA	1p32.2	chr1_57	15	13	NA	NA	30
BRCA	BRCA-LumA	1p31.1	chr1_71	19	NA	12	NA	33
BRCA	BRCA-LumA	3p24.1	chr3_29	21	NA	NA	14	37
BRCA	BRCA-LumB	17q12	chr17_38	1	2	6	3	12
BRCA	BRCA-LumB	17q23.1	chr17_58	NA	3	2	1	7
BRCA	BRCA-LumB	17q23.2	chr17_59	2	6	NA	11	20
BRCA	BRCA-LumB	17q12	chr17_37	3	1	24	NA	29
BRCA	BRCA-LumB	8q24.11	chr8_118	NA	8	NA	24	34
BRCA	BRCA-TN	16q23.2	chr16_80	1	2	11	4	18
BRCA	BRCA-TN	1p31.1	chr1_71	3	12	2	NA	18
BRCA	BRCA-TN	21q21.1	chr21_23	7	17	1	NA	26
BRCA	BRCA-TN	3q26.33	chr3_180	23	10	NA	1	35
BRCA	BRCA-TN	6q13	chr6_74	NA	3	NA	2	7
BRCA	BRCA-TN	10p15.1	chr10_4	6	5	NA	NA	13
BRCA	BRCA-TN	10q21.2	chr10_63	NA	11	NA	3	16
BRCA	BRCA-TN	1p32.3	chr1_55	NA	13	NA	5	20
BRCA	BRCA-TN	7q31.32	chr7_123	18	4	NA	NA	24
BRCA	BRCA-TN	3q25.1	chr3_151	NA	NA	8	21	31
BRCA	BRCA-TN	1q31.1	chr1_188	NA	23	7	NA	32
BRCA	BRCA-TN	5p15.2	chr5_12	NA	8	NA	22	32
BRCA	BRCA-TN	1p33	chr1_49	14	18	NA	NA	34
BRCA	BRCA-TN	11q14.1	chr11_82	NA	20	NA	13	35
BRCA	BRCA-TN	18p11.31	chr18_6	19	NA	NA	17	38
BRCA	BRCA-TN	9p24.3	chr9_1	NA	21	NA	15	38
BRCA	BRCA-TN	8q24.12	chr8_121	25	24	NA	NA	51
COAD/READ	CRAD-left-colon	3q11.1	chr3_93	NA	1	3	NA	6
COAD/READ	CRAD-left-colon	13q12.11	chr13_22	NA	2	10	NA	14
COAD/READ	CRAD-left-colon	5p14.3	chr5_19	NA	7	NA	6	15
COAD/READ	CRAD-left-colon	10p11.21	chr10_37	NA	10	4	NA	16
COAD/READ	CRAD-left-colon	18q12.2	chr18_35	NA	6	9	NA	17
COAD/READ	CRAD-left-colon	9q34.3	chr9_138	NA	13	NA	3	18
COAD/READ	CRAD-left-colon	19p12	chr19_21	NA	3	16	NA	21
COAD/READ	CRAD-left-colon	4q26	chr4_118	NA	25	1	NA	28
COAD/READ	CRAD-left-colon	11q24.2	chr11_124	NA	NA	18	9	29
COAD/READ	CRAD-left-colon	4q21.21	chr4_81	NA	NA	5	22	29
COAD/READ	CRAD-left-colon	18q12.1	chr18_27	NA	16	24	NA	42
COAD/READ	CRAD-rectum	18q11.2	chr18_22	17	13	NA	3	34
COAD/READ	CRAD-rectum	14q22.3	chr14_56	3	5	NA	NA	10
COAD/READ	CRAD-rectum	6p24.3	chr6_10	4	NA	NA	4	10
COAD/READ	CRAD-rectum	9q33.1	chr9_120	5	3	NA	NA	10
COAD/READ	CRAD-rectum	6q14.2	chr6_84	10	6	NA	NA	18
COAD/READ	CRAD-rectum	18q21.31	chr18_56	7	NA	NA	13	22
COAD/READ	CRAD-rectum	18p11.31	chr18_3	11	10	NA	NA	23
COAD/READ	CRAD-rectum	18q21.2	chr18_52	24	1	NA	NA	27
COAD/READ	CRAD-rectum	14q24.3	chr14_78	22	4	NA	NA	28
COAD/READ	CRAD-rectum	18q22.3	chr18_69	12	15	NA	NA	29
COAD/READ	CRAD-rectum	3q28	chr3_190	NA	11	16	NA	29
COAD/READ	CRAD-rectum	11p15.4	chr11_6	NA	19	NA	9	30
COAD/READ	CRAD-rectum	14q23.3	chr14_66	23	16	NA	NA	41
COAD/READ	CRAD-rectum	11p15.2	chr11_14	NA	22	NA	21	45
COAD/READ	CRAD-right-colon	6p12.1	chr6_53	NA	7	19	13	40
COAD/READ	CRAD-right-colon	2q32.1	chr2_189	NA	1	NA	2	5
COAD/READ	CRAD-right-colon	2q32.1	chr2_185	NA	4	NA	1	7
COAD/READ	CRAD-right-colon	2q22.3	chr2_147	NA	3	3	NA	8
COAD/READ	CRAD-right-colon	18q11.2	chr18_19	NA	10	5	NA	17
COAD/READ	CRAD-right-colon	7p15.2	chr7_26	NA	2	18	NA	22
COAD/READ	CRAD-right-colon	2p24.1	chr2_23	NA	16	NA	6	24
COAD/READ	CRAD-right-colon	1q23.2	chr1_160	NA	9	21	NA	32
COAD/READ	CRAD-right-colon	21q22.2	chr21_41	NA	14	20	NA	36
COAD/READ	CRAD-right-colon	1p34.2	chr1_41	NA	17	22	NA	41
COAD/READ	CRAD-right-colon	16q22.1	chr16_70	NA	NA	25	22	49
HNSC	HNSC-no-oral	11q13.5	chr11_76	NA	1	1	1	4
HNSC	HNSC-no-oral	17q22	chr17_51	NA	2	4	10	17
HNSC	HNSC-no-oral	1q31.1	chr1_190	NA	NA	8	5	15
HNSC	HNSC-no-oral	2p12	chr2_78	NA	7	NA	7	16
HNSC	HNSC-no-oral	8q12.1	chr8_56	NA	11	3	NA	16
HNSC	HNSC-no-oral	4q34.3	chr4_181	NA	16	NA	3	21
HNSC	HNSC-no-oral	2q14.3	chr2_129	NA	21	2	NA	25
HNSC	HNSC-no-oral	12p12.3	chr12_17	NA	18	6	NA	26
HNSC	HNSC-no-oral	10q24.2	chr10_101	NA	14	12	NA	28
HNSC	HNSC-no-oral	2p12	chr2_82	NA	24	NA	4	30
HNSC	HNSC-no-oral	11q21	chr11_94	NA	15	16	NA	33
HNSC	HNSC-no-oral	2p21	chr2_46	NA	NA	23	14	39
HNSC	HNSC-no-oral	10p14	chr10_8	NA	22	NA	21	45
HNSC	HNSC-oral	11q13.5	chr11_76	NA	1	1	NA	4
HNSC	HNSC-oral	17q22	chr17_51	NA	2	3	NA	7
HNSC	HNSC-oral	1q31.1	chr1_190	NA	NA	4	5	11
HNSC	HNSC-oral	22q12.3	chr22_36	NA	8	NA	1	11
HNSC	HNSC-oral	2p12	chr2_78	NA	7	NA	3	12
HNSC	HNSC-oral	21q21.3	chr21_28	NA	4	NA	7	13
HNSC	HNSC-oral	8q12.1	chr8_56	NA	11	6	NA	19
HNSC	HNSC-oral	4q34.3	chr4_181	NA	16	NA	2	20
HNSC	HNSC-oral	11q21	chr11_94	NA	15	7	NA	24
HNSC	HNSC-oral	12p12.3	chr12_17	NA	18	11	NA	31
HNSC	HNSC-oral	4q34.3	chr4_182	NA	NA	18	13	33
HNSC	HNSC-oral	10q24.2	chr10_101	NA	14	19	NA	35
HNSC	HNSC-oral	2q14.3	chr2_129	NA	21	15	NA	38
LIRI	LIRI-billiary	5q21.3	chr5_106	12	2	NA	1	16
LIRI	LIRI-billiary	11q22.3	chr11_103	15	1	NA	7	24
LIRI	LIRI-billiary	3q21.3	chr3_128	16	NA	9	23	49
LIRI	LIRI-billiary	14q32.2	chr14_98	4	5	NA	NA	11
LIRI	LIRI-billiary	14q13.1	chr14_34	13	3	NA	NA	18
LIRI	LIRI-billiary	3q13.31	chr3_115	9	8	NA	NA	19
LIRI	LIRI-billiary	8p22	chr8_18	1	17	NA	NA	20
LIRI	LIRI-billiary	6p22.3	chr6_19	7	23	NA	NA	32
LIRI	LIRI-billiary	5q21.1	chr5_102	NA	25	7	NA	34
LIRI	LIRI-billiary	10q21.2	chr10_64	22	12	NA	NA	36
LIRI	LIRI-billiary	18q12.2	chr18_37	NA	24	NA	12	38
LIRI	LIRI-billiary	8q24.22	chr8_135	24	NA	18	NA	44
LIRI	LIRI-billiary	3q21.2	chr3_125	21	22	NA	NA	45
LIRI	LIRI-billiary	12q24.22	chr12_118	NA	20	NA	25	47
LIRI	LIRI-hep	8p22	chr8_18	3	17	NA	2	23
LIRI	LIRI-hep	14q32.2	chr14_98	17	5	NA	5	28
LIRI	LIRI-hep	3q13.31	chr3_115	21	8	NA	1	31
LIRI	LIRI-hep	6p22.3	chr6_22	NA	4	NA	8	14
LIRI	LIRI-hep	14q13.1	chr14_34	13	3	NA	NA	18
LIRI	LIRI-hep	5q21.3	chr5_106	18	2	NA	NA	22
LIRI	LIRI-hep	11q22.3	chr11_103	NA	1	NA	25	28
LIRI	LIRI-hep	7p12.1	chr7_53	NA	NA	12	14	28
LIRI	LIRI-hep	10q21.2	chr10_64	22	12	NA	NA	36
LIRI	LIRI-hep	6p22.3	chr6_19	19	23	NA	NA	44
MELA	MELA-Acral	2q33.3	chr2_208	NA	1	NA	3	6
MELA	MELA-Acral	11q13.4	chr11_74	8	5	NA	NA	15
MELA	MELA-Acral	2q13	chr2_112	NA	7	NA	8	17
MELA	MELA-Acral	6q23.2	chr6_132	12	3	NA	NA	17
MELA	MELA-Acral	8q23.3	chr8_116	2	14	NA	NA	18
MELA	MELA-Acral	12p13.31	chr12_7	6	17	NA	NA	25
MELA	MELA-Acral	19p13.11	chr19_19	NA	23	NA	2	27
MELA	MELA-Acral	4p16.3	chr4_2	NA	16	NA	9	27
MELA	MELA-Acral	15q25.2	chr15_85	NA	13	NA	19	34
MELA	MELA-Acral	20q11.23	chr20_36	NA	24	10	NA	36
MELA	MELA-Acral	12p12.1	chr12_26	16	NA	NA	21	39
MELA	MELA-Cutaneous	8q23.3	chr8_116	1	16	1	16	34
MELA	MELA-Cutaneous	19q13.2	chr19_43	19	2	NA	12	34
MELA	MELA-Cutaneous	1p35.2	chr1_31	NA	4	NA	8	14
MELA	MELA-Cutaneous	6q24.1	chr6_140	NA	11	NA	3	16
MELA	MELA-Cutaneous	14q23.2	chr14_64	NA	NA	3	15	20
MELA	MELA-Cutaneous	1q41	chr1_224	NA	13	6	NA	21
MELA	MELA-Cutaneous	8q21.2	chr8_86	15	NA	4	NA	21
MELA	MELA-Cutaneous	2q11.1	chr2_96	NA	24	NA	1	27
MELA	MELA-Cutaneous	20q11.23	chr20_36	NA	19	9	NA	30
MELA	MELA-Cutaneous	6q24.1	chr6_142	NA	22	NA	11	35
MELA	MELA-Cutaneous	8q24.13	chr8_127	12	NA	NA	24	38
MELA	MELA-Cutaneous	1p22.2	chr1_91	NA	25	NA	14	41
MELA	MELA-Mucosal	3q13.11	chr3_105	3	2	9	NA	15
MELA	MELA-Mucosal	8q13.2	chr8_70	2	7	7	NA	17
MELA	MELA-Mucosal	8q21.2	chr8_86	4	8	4	NA	17
MELA	MELA-Mucosal	11p15.4	chr11_10	1	22	NA	3	27
MELA	MELA-Mucosal	8q24.3	chr8_142	25	3	NA	8	37
MELA	MELA-Mucosal	4p16.3	chr4_3	19	20	NA	2	42
MELA	MELA-Mucosal	14q32.33	chr14_106	NA	1	NA	14	17
MELA	MELA-Mucosal	9q21.33	chr9_90	NA	NA	6	12	20
MELA	MELA-Mucosal	19q13.41	chr19_52	NA	12	10	NA	24
MELA	MELA-Mucosal	12p13.1	chr12_13	NA	19	NA	6	27
MELA	MELA-Mucosal	1q32.2	chr1_211	15	NA	NA	11	28
MELA	MELA-Mucosal	8q24.13	chr8_124	NA	25	NA	16	43
STAD	STAD-diffuse	20p12.1	chr20_15	1	19	NA	2	23
STAD	STAD-diffuse	15q22.31	chr15_64	4	18	NA	5	28
STAD	STAD-diffuse	4q13.3	chr4_75	25	5	1	NA	32
STAD	STAD-diffuse	4q13.3	chr4_71	6	NA	15	12	34
STAD	STAD-diffuse	1p22.3	chr1_86	NA	1	14	22	38
STAD	STAD-diffuse	8p23.3	chr8_0	10	11	NA	19	41
STAD	STAD-diffuse	4p13	chr4_43	NA	17	8	23	49
STAD	STAD-diffuse	5q23.2	chr5_123	NA	4	6	NA	12
STAD	STAD-diffuse	2q37.3	chr2_239	NA	8	3	NA	13
STAD	STAD-diffuse	6p21.1	chr6_44	NA	2	NA	10	14
STAD	STAD-diffuse	14q21.3	chr14_50	NA	NA	5	11	18
STAD	STAD-diffuse	15q22.2	chr15_60	NA	12	NA	7	21
STAD	STAD-diffuse	12q14.1	chr12_59	NA	15	7	NA	24
STAD	STAD-diffuse	20p13	chr20_5	18	7	NA	NA	27
STAD	STAD-diffuse	21q21.3	chr21_29	2	23	NA	NA	27
STAD	STAD-diffuse	6q25.2	chr6_154	15	10	NA	NA	27
STAD	STAD-diffuse	13q12.12	chr13_24	NA	NA	12	15	29
STAD	STAD-diffuse	2p14	chr2_68	NA	20	9	NA	31
STAD	STAD-diffuse	1p13.3	chr1_109	NA	6	NA	24	32
STAD	STAD-diffuse	17q12	chr17_33	NA	25	11	NA	38
STAD	STAD-diffuse	11q12.3	chr11_62	21	NA	NA	18	41
STAD	STAD-intestinal	14q21.1	chr14_39	NA	NA	8	2	12
STAD	STAD-intestinal	8p21.2	chr8_27	NA	1	12	NA	15
STAD	STAD-intestinal	1q31.1	chr1_189	NA	6	NA	17	25
STAD	STAD-intestinal	2p12	chr2_77	NA	21	NA	11	34
STAD	STAD-intestinal	2q34	chr2_214	NA	18	NA	15	35
STAD	STAD-intestinal	1q31.3	chr1_195	NA	12	NA	22	36
STAD	STAD-MSI	16q22.1	chr16_69	5	6	25	5	41
STAD	STAD-MSI	14q13.1	chr14_35	10	15	16	21	62
STAD	STAD-MSI	8p12	chr8_30	NA	11	12	1	25
STAD	STAD-MSI	4q23	chr4_99	11	7	NA	8	27
STAD	STAD-MSI	8p21.2	chr8_27	NA	19	6	20	46
STAD	STAD-MSI	9p13.2	chr9_37	NA	20	2	25	48
STAD	STAD-MSI	10q23.32	chr10_94	17	22	11	NA	51
STAD	STAD-MSI	17q24.2	chr17_65	NA	1	3	NA	6
STAD	STAD-MSI	7q32.2	chr7_130	NA	3	NA	2	7
STAD	STAD-MSI	5q13.3	chr5_74	4	2	NA	NA	8
STAD	STAD-MSI	13q14.11	chr13_45	3	5	NA	NA	10
STAD	STAD-MSI	8p21.1	chr8_28	2	NA	NA	7	11
STAD	STAD-MSI	6q23.1	chr6_131	1	9	NA	NA	12
STAD	STAD-MSI	1p34.3	chr1_36	9	12	NA	NA	23
STAD	STAD-MSI	5q31.2	chr5_138	NA	18	4	NA	24
STAD	STAD-MSI	7q33	chr7_138	18	10	NA	NA	30
STAD	STAD-MSI	15q22.2	chr15_62	NA	16	NA	15	33
STAD	STAD-MSI	17p13.2	chr17_4	NA	25	NA	16	43
STAD	STAD-MSI	11q13.4	chr11_74	NA	23	20	NA	45

## Sheet: BRCA
RMD							MS96						OGM
feature	cytoband	EN_rank	IG_rank	Relief_rank	RF_rank	sum	feature	EN_rank	IG_rank	Relief_rank	RF_rank	sum	feature	EN_rank	IG_rank	Relief_rank	RF_rank	sum
chr2_5	2p25.2	15	16	70	22	123	T(C>G)T	3	1	1	2	7	MAP3K1	91	1818	341	1685	3935
chr13_63	13q21.31	18	14	97	53	182	C(C>G)G	1	4	7	4	16	TCF7L2	435	3081	104	941	4561
chr13_84	13q31.1	9	2	183	1	195	T(C>G)C	4	6	3	11	24	GATA3	133	1296	1704	1639	4772
chr4_35	4p15.1	39	11	134	16	200	A(C>G)C	68	67	5	40	180	APC	192	2822	225	1552	4791
chr5_19	5p14.3	43	25	58	99	225	C(T>A)T	27	46	55	67	195	CHD4	231	2804	180	1589	4804
chr13_62	13q21.2	51	31	154	15	251	A(C>A)A	6	187	69	20	282	ZFHX3	457	2911	188	1290	4846
chr14_83	14q31.1	111	42	52	60	265	C(T>C)C	19	49	261	28	357	ACVR2A	186	3010	390	1267	4853
chr1_180	1q25.2	55	65	11	148	279	C(C>G)A	178	124	54	30	386	KMT2C	315	2803	214	1674	5006
chr6_66	6q12	22	64	163	39	288	A(T>A)C	2	151	262	66	481	PIK3CA	363	2764	158	1721	5006
chr1_212	1q32.3	65	93	106	113	377	T(C>G)A	607	5	4	3	619	FOXA1	275	2938	192	1633	5038
chr11_40	11p12	90	56	105	130	381	T(C>G)G	608	3	2	6	619	LATS1	319	2949	212	1678	5158
chr8_14	8p22	142	39	156	57	394	T(C>T)A	621	12	17	5	655	CDK12	223	2895	481	1581	5180
chr3_85	3p12.1	23	36	270	82	411	C(C>G)C	601	128	8	45	782	ATR	202	2966	473	1561	5202
chr5_105	5q21.3	117	40	184	105	446	C(C>G)T	602	155	9	27	793	NIPBL	349	3102	63	1708	5222
chr16_65	16q21	31	112	119	202	464	T(C>T)T	624	121	36	26	807	IRF6	303	3024	269	1662	5258
chr1_191	1q31.2	124	118	168	69	479	T(C>T)G	623	168	40	38	869	CREBBP	239	2830	615	1597	5281
chr1_103	1p21.1	172	50	265	14	501	G(T>C)G	647	169	32	32	880	CUL3	245	3026	450	1603	5324
chr11_38	11p12	147	55	251	54	507	T(C>A)C	595	37	243	34	909	SMAD4	419	2823	316	1775	5333
chr3_83	3p12.2	41	33	422	35	531	C(C>A)T	49	377	367	122	915	SCAF4	410	2896	287	1767	5360
chr4_28	4p15.1	5	8	529	10	552	C(T>C)G	643	164	67	70	944	ESR1	266	3019	475	1624	5384
chr1_186	1q31.1	30	178	37	344	589	A(C>G)G	599	159	10	227	995	ANTXR1	191	2811	890	1551	5443
chr1_240	1q43	20	320	101	152	593	T(C>T)C	622	23	359	9	1013	ERBB2	262	2829	745	1620	5456
chr8_107	8q23.1	88	86	388	91	653	G(T>A)C	50	831	28	149	1058	ABL1	183	3093	651	1544	5471
chr6_26	6p22.2	94	346	24	257	721	T(T>A)T	637	335	20	125	1117	ARID2	196	2891	831	1556	5474
chr10_11	10p14	29	179	186	343	737	T(T>A)G	636	294	128	86	1144	MAGI1	324	2777	722	1683	5506

## Sheet: CLLE
RMD							MS96						OGM
feature	cytoband	EN_rank	IG_rank	Relief_rank	RF_rank	sum	feature	EN_rank	IG_rank	Relief_rank	RF_rank	sum	feature	EN_rank	IG_rank	Relief_rank	RF_rank	sum
chr14_106	14q32.33	3	1	1	3	8	T(T>G)A	73	3	2	1	79	BCL2	14	2953	1911	698	5576
chr4_92	4q22.1	15	34	8	20	77	A(T>A)G	2	13	158	4	177	ATM	83	2743	2650	690	6166
chr3_78	3p12.3	12	18	26	25	81	A(T>A)C	1	6	264	21	292	SF3B1	165	2753	2791	531	6240
chr4_158	4q32.1	43	25	28	12	108	T(C>A)C	85	26	363	2	476	PAX5	339	2788	2300	850	6277
chr7_83	7q21.11	11	72	17	24	124	G(T>G)A	115	317	43	103	578	BTG2	196	3044	2586	704	6530
chr3_79	3p12.3	44	22	49	34	149	A(T>G)A	628	5	3	8	644	BRAF	192	2927	2761	700	6580
chr7_80	7q21.11	93	37	7	27	164	C(T>G)A	631	10	5	16	662	MYC	4	2830	2915	834	6583
chr3_77	3p12.3	52	42	4	76	174	T(T>A)G	612	47	65	9	733	IL7R	283	2912	2599	792	6586
chr4_93	4q22.1	24	78	53	40	195	A(T>C)G	616	21	232	11	880	EGR3	238	2914	2758	746	6656
chr3_143	3q24	64	41	97	33	235	A(T>C)T	617	39	309	90	1055	AKT1	171	2837	2972	677	6657
chr2_89	2p11.2	106	30	47	80	263	T(T>C)T	627	49	388	30	1094	TP53	422	2201	3100	935	6658
chr9_12	9p23	28	32	85	127	272	G(C>T)G	597	346	143	83	1169	ACVR1	167	2934	2885	673	6659
chr9_13	9p23	53	216	96	107	472	A(C>T)G	590	213	88	421	1312	CYSLTR2	229	2904	2798	737	6668
chr13_90	13q31.3	78	68	103	273	522	A(T>A)A	602	7	776	10	1395	AJUBA	170	2891	2933	676	6670
chr3_83	3p12.2	51	290	58	143	542	G(T>C)T	624	88	564	119	1395	HIST1H1E	104	2935	2849	783	6671
chr13_89	13q31.2	9	119	68	471	667	T(T>C)A	625	507	312	69	1513	CDKN2A	209	2838	2926	717	6690
chr4_162	4q32.2	21	51	529	122	723	T(T>C)G	626	658	207	354	1845	ATF7IP	183	2831	2989	689	6692
chr9_25	9p21.3	149	238	57	387	831	C(C>T)G	594	806	735	41	2176	GNAS	267	2773	2882	775	6697
chr1_81	1p31.1	101	220	169	347	837	G(T>C)C	622	272	953	360	2207	KMT2D	19	2715	3155	808	6697
chr5_166	5q34	42	829	40	37	948	G(C>T)C	23	203	1718	364	2308	CHEK2	215	2954	2807	723	6699
chr21_26	21q21.2	39	20	976	18	1053	G(C>T)T	5	90	2227	50	2372	CBFB	200	2842	2957	708	6707
chr5_88	5q14.3	31	16	526	512	1085	T(C>T)G	600	1494	246	64	2404	ABL1	166	2856	3022	672	6716
chr5_106	5q21.3	27	509	48	537	1121	G(T>C)A	621	331	660	1084	2696	CHD4	213	2801	2985	721	6720
chr15_96	15q26.2	63	596	285	185	1129	C(C>A)C	566	968	1274	67	2875	BAP1	189	2879	2962	696	6726
chr18_64	18q22.1	91	481	27	554	1153	T(C>A)A	10	699	2014	171	2894	ALB	172	2784	3096	678	6730

## Sheet: COAD
RMD							MS96						OGM
feature	cytoband	EN_rank	IG_rank	Relief_rank	RF_rank	sum	feature	EN_rank	IG_rank	Relief_rank	RF_rank	sum	feature	EN_rank	IG_rank	Relief_rank	RF_rank	sum
chr4_14	4p15.33	9	39	11	13	72	T(T>A)A	3	3	3	2	11	APC	1	1	1	11	14
chr13_62	13q21.2	13	10	16	73	112	T(C>A)T	2	2	4	10	18	TP53	28	669	56	729	1482
chr6_164	6q26	51	16	27	34	128	G(C>A)A	8	5	5	4	22	B2M	7	1862	312	506	2687
chr2_146	2q22.3	4	48	20	58	130	C(C>T)G	11	9	8	1	29	PIK3CA	240	1966	192	654	3052
chr6_162	6q26	25	73	21	20	139	G(C>T)G	5	14	6	22	47	ZFHX3	17	2122	449	742	3330
chr1_80	1p31.1	15	17	118	12	162	A(C>T)G	18	12	7	31	68	SMAD4	296	2717	648	172	3833
chr8_116	8q23.3	39	67	15	43	164	T(C>A)A	49	6	9	15	79	SCAF4	287	2715	584	323	3909
chr14_85	14q31.3	12	88	26	66	192	G(C>A)T	455	8	10	9	482	ACVR1B	66	2605	786	488	3945
chr1_81	1p31.1	30	15	132	18	195	T(C>T)G	485	54	12	6	557	CYSLTR2	47	2775	1019	115	3956
chr13_66	13q21.32	53	52	14	92	211	A(C>A)A	445	22	111	3	581	SOX9	63	2642	847	406	3958
chr2_199	2q33.1	23	7	211	60	301	A(T>A)G	489	29	105	19	642	CHD4	111	2764	613	530	4018
chr13_59	13q21.1	54	167	24	256	501	A(T>C)G	504	42	112	8	666	ACVR2A	67	2663	908	489	4127
chr16_61	16q21	58	28	120	336	542	A(T>A)C	488	51	162	17	718	FBXW7	149	627	212	3143	4131
chr16_64	16q21	55	76	403	120	654	C(C>T)A	477	25	295	5	802	ZBTB20	329	2847	894	86	4156
chr13_64	13q21.31	62	101	150	467	780	C(C>G)C	463	23	376	96	958	CDK12	103	2772	816	522	4213
chr3_21	3p24.3	10	56	697	103	866	C(C>G)T	465	171	195	207	1038	CDKN2A	107	2804	797	526	4234
chr7_146	7q35	52	194	394	237	877	T(T>A)C	499	114	166	321	1100	INPPL1	181	2800	735	596	4312
chr2_126	2q14.3	50	203	431	212	896	A(C>A)T	448	409	209	62	1128	PLCG1	247	2785	749	660	4441
chr12_60	12q14.1	46	390	39	445	920	C(C>T)T	479	13	640	37	1169	ERBB2	141	2837	1108	559	4645
chr13_38	13q13.3	1163	31	49	36	1279	G(T>A)C	496	59	599	89	1243	GATA3	160	2934	1010	574	4678
chr13_36	13q13.3	1161	26	52	67	1306	C(C>G)A	462	177	545	64	1248	NUP93	60	2896	1623	150	4729
chr13_88	13q31.2	1206	18	59	23	1306	T(T>G)T	533	261	485	134	1413	CUL1	124	2853	1252	542	4771
chr1_187	1q31.1	694	93	130	393	1310	G(T>C)T	513	290	642	54	1499	CACNA1A	95	2901	1274	515	4785
chr1_83	1p31.1	615	129	174	411	1329	C(C>T)C	478	112	1040	44	1674	PTCH1	259	2838	1022	672	4791
chr13_83	13q31.1	1201	43	109	84	1437	T(T>A)G	500	228	627	464	1819	SF1	290	2792	1011	702	4795

## Sheet: ESAD
RMD							MS96						OGM
feature	cytoband	EN_rank	IG_rank	Relief_rank	RF_rank	sum	feature	EN_rank	IG_rank	Relief_rank	RF_rank	sum	feature	EN_rank	IG_rank	Relief_rank	RF_rank	sum
chr10_57	10q21.1	780	41	19	114	954	C(T>C)T	2	2	3	1	8	KMT2B	138	2825	625	482	4070
chr10_107	10q25.1	830	46	79	21	976	C(T>G)T	1	1	1	5	8	ELF3	79	2773	767	519	4138
chr10_109	10q25.1	832	40	196	24	1092	G(T>G)T	3	3	2	2	10	RET	220	2815	748	698	4481
chr10_83	10q23.1	806	60	149	79	1094	T(T>G)T	503	4	4	4	515	RNF2	227	2805	884	576	4492
chr11_115	11q23.3	968	66	10	73	1117	A(T>G)T	493	5	17	9	524	SETBP1	236	2660	627	1076	4599
chr1_188	1q31.1	667	45	119	289	1120	A(T>A)G	461	16	195	56	728	EPHA3	83	2761	865	942	4651
chr1_107	1p21.1	611	54	420	70	1155	C(T>A)T	466	7	248	15	736	NOTCH1	175	2737	1152	599	4663
chr10_108	10q25.1	831	72	109	168	1180	A(T>C)G	477	11	249	10	747	CD70	42	2834	895	906	4677
chr13_36	13q13.3	1135	30	8	27	1200	C(T>G)C	495	6	332	8	841	SPTA1	252	2709	629	1091	4681
chr10_110	10q25.1	833	36	312	26	1207	C(T>C)C	480	20	467	7	974	RNF43	228	2779	1103	607	4717
chr10_20	10p12.31	748	71	190	219	1228	G(C>T)C	452	56	526	12	1046	SOX17	249	2885	566	1088	4788
chr12_24	12p12.1	1012	151	34	36	1233	A(T>C)A	475	19	561	3	1058	STK11	255	2797	652	1094	4798
chr13_66	13q21.32	1165	44	13	45	1267	A(T>C)T	478	17	630	16	1141	CDKN2A	49	2770	1077	913	4809
chr11_84	11q14.1	937	34	259	44	1274	C(T>C)G	481	61	712	54	1308	SMARCA4	245	2788	696	1085	4814
chr11_81	11q14.1	934	270	28	55	1287	A(T>A)A	459	74	825	11	1369	ERBB3	85	2789	1006	944	4824
chr13_94	13q31.3	1193	12	42	46	1293	A(C>T)A	443	90	713	128	1374	CYLD	68	2850	1003	931	4852
chr10_117	10q25.3	840	127	268	63	1298	G(C>T)T	454	25	986	18	1483	CACNA1A	37	2961	1562	294	4854
chr13_83	13q31.1	1182	75	12	39	1308	G(C>T)A	451	68	984	47	1550	PGR	187	2750	887	1035	4859
chr11_103	11q22.3	956	86	198	145	1385	T(T>A)G	473	85	936	62	1556	TP53	268	2790	703	1105	4866
chr13_67	13q21.32	1166	27	113	93	1399	A(C>T)C	444	49	858	210	1561	GNAS	107	2798	1025	964	4894
chr13_88	13q31.2	1187	58	69	124	1438	C(C>G)C	432	23	1095	14	1564	FBF1	91	2807	1049	949	4896
chr11_132	11q25	985	178	182	111	1456	G(T>A)C	468	176	1082	153	1879	KMT2A	137	2862	904	993	4896
chr11_89	11q14.3	942	175	147	201	1465	T(T>A)C	472	94	1232	84	1882	PIK3CG	190	2845	829	1038	4902
chr11_127	11q24.2	980	52	394	43	1469	C(C>T)A	447	63	1365	51	1926	FGFR3	95	2808	1106	953	4962
chr13_62	13q21.2	1161	65	148	99	1473	C(C>T)C	448	32	1492	117	2089	DACH1	70	2976	1516	417	4979

## Sheet: GBM
RMD							MS96						OGM
feature	cytoband	EN_rank	IG_rank	Relief_rank	RF_rank	sum	feature	EN_rank	IG_rank	Relief_rank	RF_rank	sum	feature	EN_rank	IG_rank	Relief_rank	RF_rank	sum
chr8_15	8p22	24	6	4	5	39	A(C>T)G	1	1	23	1	26	EGFR	5	54	237	14	310
chr4_189	4q35.2	14	9	14	24	61	G(C>T)G	479	2	22	2	505	IDH1	150	232	1838	60	2280
chr2_192	2q32.3	28	17	7	32	84	C(C>T)G	475	16	51	4	546	Metabolism	335	472	2120	75	3002
chr7_96	7q21.3	6	25	13	47	91	T(C>T)G	483	18	76	9	586	KEL	162	1435	1156	559	3312
chr18_62	18q22.1	12	7	70	7	96	T(C>A)T	453	5	638	28	1124	SPTA1	281	2080	1284	676	4321
chr7_147	7q35	13	36	30	19	98	T(T>A)T	500	56	517	187	1260	CD79B	73	2715	1849	471	5108
chr7_50	7p12.2	7	52	20	22	101	G(T>A)T	496	93	241	860	1690	ATF7IP	51	2758	2004	449	5262
chr7_71	7q11.22	33	12	43	18	106	C(C>T)A	473	426	880	180	1959	JAK3	159	2745	1965	556	5425
chr17_12	17p12	11	30	36	49	126	T(C>A)G	452	87	1377	106	2022	TP53	297	2830	1629	692	5448
chr5_50	5q11.1	20	27	82	17	146	T(C>A)C	451	20	1549	11	2031	PIK3CG	219	2763	1854	616	5452
chr5_101	5q21.1	29	28	41	67	165	A(C>G)A	454	184	1304	186	2128	CHEK2	85	2828	2083	483	5479
chr5_40	5p13.1	16	51	58	43	168	A(C>A)T	441	227	1187	308	2163	CYLD	98	2927	2030	496	5551
chr7_93	7q21.3	19	14	52	100	185	A(C>T)A	470	121	1266	333	2190	CUL1	96	2859	2103	494	5552
chr7_17	7p21.1	31	154	9	30	224	C(C>T)C	474	583	801	352	2210	ERBB4	115	1794	3140	513	5562
chr4_69	4q13.2	22	42	64	102	230	G(C>T)A	477	125	1841	56	2499	GPS2	137	2754	2146	535	5572
chr4_19	4p15.31	30	33	213	42	318	C(C>G)T	461	420	1339	316	2536	GABRA6	131	2770	2168	529	5598
chr12_115	12q24.21	18	210	108	23	359	G(C>G)T	465	784	1148	382	2779	CHD3	82	2985	2060	480	5607
chr2_156	2q24.1	25	102	53	193	373	G(C>G)A	462	341	1664	328	2795	CREB3L3	90	2781	2249	488	5608
chr2_194	2q32.3	4	47	77	360	488	C(T>A)C	490	648	836	856	2830	ARID1A	46	2009	3129	444	5628
chr12_74	12q21.1	1086	32	38	16	1172	T(C>A)A	450	3	2449	6	2908	NR5A1	206	2662	2157	603	5628
chr14_37	14q13.3	1257	40	16	20	1333	A(C>G)T	457	220	1533	841	3051	BCL11B	59	2877	2252	457	5645
chr1_248	1q44	756	280	289	29	1354	G(T>C)A	509	363	2087	140	3099	LEMD2	174	2884	2022	571	5651
chr12_129	12q24.32	1140	178	112	34	1464	C(C>G)A	458	433	1378	842	3111	TRAF3	298	2832	1832	693	5655
chr14_46	14q21.2	1265	103	31	92	1491	T(T>C)T	516	128	1626	870	3140	IRF2	155	2883	2082	552	5672
chr11_23	11p14.3	911	342	85	184	1522	A(T>A)T	488	643	1978	64	3173	ATR	53	3099	2154	451	5757

## Sheet: HNSCLUSC
RMD							MS96						OGM
feature	cytoband	EN_rank	IG_rank	Relief_rank	RF_rank	sum	feature	EN_rank	IG_rank	Relief_rank	RF_rank	sum	feature	EN_rank	IG_rank	Relief_rank	RF_rank	sum
chr5_24	5p14.2	40	100	8	7	155	C(C>A)G	3	1	1	2	7	NOTCH1	5	801	374	134	1314
chr5_45	5p12	43	127	12	15	197	G(C>A)G	4	3	3	3	13	CDKN2C	126	1667	184	288	2265
chr2_6	2p25.2	2	91	35	161	289	A(C>A)G	31	2	4	5	42	TLR4	391	2207	220	88	2906
chr2_79	2p12	41	198	25	39	303	G(C>A)C	17	5	10	12	44	TP53	394	2356	150	279	3179
chr5_11	5p15.2	18	181	49	99	347	T(C>G)A	1	48	11	1	61	KMT2D	22	2020	356	984	3382
chr7_11	7p21.3	39	263	7	40	349	T(C>A)G	15	8	23	35	81	Splicing	426	2468	322	466	3682
chr5_29	5p13.3	32	308	17	37	394	G(C>A)A	44	12	26	20	102	KIF1A	271	2042	472	979	3764
chr8_139	8q24.23	75	342	13	33	463	T(C>G)G	45	98	9	34	186	NSD1	103	2792	382	527	3804
chr2_82	2p12	21	304	15	178	518	G(T>C)T	82	67	136	121	406	NIPBL	97	2766	162	792	3817
chr2_78	2p12	149	302	38	44	533	C(C>A)C	528	4	2	17	551	ABL1	151	2460	466	860	3937
chr3_54	3p21.1	125	23	363	30	541	C(C>A)A	527	6	5	18	556	ZFP36L1	408	2739	404	486	4037
chr17_21	17p11.2	14	16	526	19	575	A(C>A)A	524	7	45	24	600	MECOM	289	2937	406	429	4061
chr5_166	5q34	10	55	458	144	667	T(C>A)C	532	11	52	28	623	ERBB4	227	2806	139	934	4106
chr2_133	2q21.2	56	36	520	57	669	C(C>A)T	529	21	28	61	639	DICER1	214	2848	568	485	4115
chr11_40	11p12	50	527	97	43	717	T(C>A)A	531	29	56	29	645	ATF7IP	167	2802	317	876	4162
chr6_31	6p21.33	57	20	614	46	737	G(T>A)G	573	75	14	16	678	ARID5B	164	2866	313	873	4216
chr6_32	6p21.33	12	18	668	85	783	T(C>G)T	547	124	18	4	693	RB1	348	2728	126	1051	4253
chr6_166	6q27	46	680	29	41	796	A(C>G)T	537	46	94	42	719	CACNA1A	182	2780	418	890	4270
chr5_23	5p14.3	60	487	21	229	797	T(C>G)C	546	85	50	63	744	CASP8	53	2622	817	783	4275
chr3_117	3q13.31	129	474	32	185	820	G(T>A)A	571	105	31	47	754	FOXQ1	240	2339	815	946	4340
chr8_113	8q23.3	59	391	48	351	849	C(T>A)G	569	25	177	60	831	RAC1	23	3121	610	610	4364
chr6_96	6q16.1	7	841	55	74	977	A(T>C)C	580	129	57	96	862	BRCA1	178	2850	483	887	4398
chr2_80	2p12	11	860	42	67	980	T(T>C)C	591	49	40	187	867	RFC1	101	2823	424	1053	4401
chr3_163	3q26.1	150	727	36	118	1031	T(T>A)G	577	19	213	69	878	MGMT	88	2744	586	1000	4418
chr3_164	3q26.1	27	571	16	446	1060	A(C>A)T	526	146	90	133	895	MAP3K1	286	2826	314	993	4419

## Sheet: LIRI
RMD							MS96						OGM
feature	cytoband	EN_rank	IG_rank	Relief_rank	RF_rank	sum	feature	EN_rank	IG_rank	Relief_rank	RF_rank	sum	feature	EN_rank	IG_rank	Relief_rank	RF_rank	sum
chr1_108	1p13.3	11	55	37	60	163	T(T>C)A	3	2	2	2	9	ALB	28	193	401	495	1117
chr13_106	13q33.2	37	32	23	81	173	A(T>C)A	1	1	9	4	15	ARID2	54	2042	648	794	3538
chr4_30	4p15.1	22	29	94	109	254	A(T>C)G	2	3	10	3	18	APOB	51	2675	511	792	4029
chr5_100	5q21.1	10	52	125	84	271	T(T>C)G	5	5	12	5	27	CTNNB1	101	2667	725	838	4331
chr13_35	13q13.2	38	128	29	78	273	A(T>C)T	6	8	32	6	52	NFE2L2	210	2515	1115	944	4784
chr13_86	13q31.1	27	87	116	66	296	T(T>A)C	4	18	44	24	90	ATF7IP	58	2804	1155	798	4815
chr2_222	2q36.1	19	43	333	34	429	G(C>T)G	23	21	100	19	163	AXIN1	62	2754	1619	409	4844
chr2_221	2q35	20	93	174	237	524	C(C>T)G	36	20	136	15	207	GPS2	145	2802	1019	881	4847
chr7_18	7p21.1	7	66	413	56	542	G(T>C)A	507	4	1	1	513	CBFB	77	2879	1102	815	4873
chr15_94	15q26.1	12	140	18	418	588	C(T>C)A	503	7	3	11	524	BAP1	65	2760	1259	803	4887
chr4_31	4p15.1	17	36	550	114	717	C(T>C)G	505	11	13	7	536	EP300	117	2814	1132	854	4917
chr6_19	6p22.3	39	74	98	513	724	G(T>C)G	509	6	8	13	536	FLT3	133	3011	972	870	4986
chr7_82	7q21.11	13	35	221	562	831	G(T>C)T	510	9	11	8	538	ARHGAP35	52	2974	1186	793	5005
chr1_191	1q31.2	34	222	567	130	953	C(T>C)C	504	16	16	14	550	PBRM1	220	2863	986	954	5023
chr2_14	2p24.3	35	148	613	201	997	A(T>C)C	502	10	27	12	551	CDKN2A	86	2841	1347	824	5098
chr8_88	8q21.3	15	185	714	153	1067	G(T>C)C	508	14	21	21	564	PLCB4	231	2854	1054	964	5103
chr11_103	11q22.3	978	70	26	63	1137	C(T>C)T	506	17	31	18	572	AJUBA	46	2883	1388	787	5104
chr10_63	10q21.2	808	154	22	162	1146	T(C>T)G	487	13	74	9	583	MYC	203	2923	1523	457	5106
chr11_80	11q14.1	955	69	65	74	1163	T(T>C)C	511	15	56	20	602	CARD11	75	3098	1138	813	5124
chr1_107	1p21.1	25	276	586	345	1232	C(C>A)C	451	27	121	22	621	KIT	172	3092	963	907	5134
chr11_40	11p12	921	83	182	62	1248	A(C>T)G	479	19	124	10	632	CSDE1	99	2826	1395	836	5156
chr11_105	11q22.3	980	49	7	299	1335	T(T>C)T	512	12	123	16	663	PTCH1	244	3012	1594	346	5196
chr1_186	1q31.1	688	316	87	290	1381	C(T>A)C	493	30	224	23	770	CDKN1A	84	2843	1484	822	5233
chr10_4	10p15.1	754	159	373	139	1425	T(T>A)G	500	22	340	39	901	ACVR1B	44	3066	1403	786	5299
chr13_85	13q31.1	1204	95	151	49	1499	A(T>A)T	8	33	1040	25	1106	CCND1	78	2860	1548	816	5302

[truncated: 11 more sheets: LUAD, MALY, MELA, MB, OV, PACA, PRAD, RECA, SARC, STAD, UCEC]
